# Supplementary material for: Genetic dissection of the glutamatergic neuron system in cerebral cortex
Source: Nature. 2021 Oct 6;598(7879):182–7. doi: 10.1038/s41586-021-03955-9 (PMC8494647; doi:10.1038/s41586-021-03955-9)
Supplement: Supplementary file 6 — Summary of cell distribution experiments acquired by traditional histology. [file 41586_2021_3955_MOESM6_ESM.xlsx]

## Sheet: Extended_Data_Table_3
Extended Data Table 3. Summary of cell distribution experiments acquired by traditional histology.
Figure	Mouse genotype	Tamoxifen induction timepoint (P=Postnatal day; E=Embryonic day; dpi=day post-viral injection)	Tamoxifen dose, administration (og=oral gavage; ip=intraperitoneal)	Age at fixation
Ext Data Figs2,3	Lhx2-2A-CreER::Ai14	E10.5	2mg/kgbw, og	E11.5
Fig1,Ext Data Figs2,3	Lhx2-2A-CreER::Ai14	E12.5	2mg/kgbw, og	E13.5
Ext Data Figs2,3	Lhx2-2A-CreER::Ai14	E13.5	2mg/kgbw, og	E14.5
Ext Data Fig2	Lhx2-2A-CreER::RGBbow	E10.5	2mg/kgbw, og	P30
Ext Data Fig2	Lhx2-2A-CreER::Ai14	E12.5	100mg/kgbw, og	P30
Ext Data Fig2	Lhx2-2A-CreER::Ai14	E14.5	100mg/kgbw, og	P30
Ext Data Fig2	Lhx2-2A-CreER::Ai14	P5	100mg/kgbw, ip	P30
Ext Data Fig2	Lhx2-2A-CreER::Ai14	P15	100mg/kgbw, ip	P30
Ext Data Fig2	Fez2-2A-CreER::RGBbow	E10.5	2mg/kgbw, og	P30
Fig1, Ext Data Figs2,3	Fez2-2A-CreER::Ai14	E12.5	2mg/kgbw, og	E13.5
Ext Data Fig2	Fez2-2A-CreER::Ai14	E12.5	2mg/kgbw, og	P30
Ext Data Fig2	Fez2-2A-CreER::RGBbow	E17.5	2mg/kgbw, og	P30
Fig1	Lhx2-2A-CreER; FezF2-2A-FlpO::IS	E12.5	2mg/kgbw, og	P30
Fig1	Lhx2-2A-CreER; FezF2-2A-FlpO::IS	E12.5	2mg/kgbw, og	E13.5
Ext Data Fig2	Lhx2-2A-CreER; FezF2-2A-FlpO::IS	E11.5	2mg/kgbw, og	E12.5
Ext Data Fig4	Tbr2-2A-CreER::Ai14	E16.5	5mg/kgbw, og	E17
Ext Data Fig4	Tbr2-2A-CreER::Ai14	E16.5	5mg/kgbw, og	P30
Ext Data Figs2,3	Fez2-2A-CreER::Ai14	E10.5	2mg/kgbw, og	E11.5
Ext Data Fig2	Fez2-2A-CreER::RGBbow	E10.5	2mg/kgbw, og	P8
Ext Data Figs2,3	Fez2-2A-CreER::Ai14	E13.5	2mg/kgbw, og	E14.5
Ext Data Fig4	Tis21-2A-CreER; Tbr2-2A-FlpOER::Ai65	E16.5	5mg/kgbw, og	P28
Ext Data Fig4	Tis21-2A-CreER; FezF2-2A-FlpO::IS	E11.5	5mg/kgbw, og	E12.5
Ext Data Fig4	Tis21-2A-CreER; FezF2-2A-FlpO::IS	E11.5	5mg/kgbw, og	P30
Ext Data Fig4	Tis21-2A-CreER; Ai14	E10.5	5mg/kgbw, og	E12.5
Ext Data Fig4	Tis21-2A-CreER; Ai14	E10.5	5mg/kgbw, og	P30
Ext Data Fig7	Tcerg1l-2A-CreER::Ai14	E16.5	100mg/kgbw, og	P7
Ext Data Fig7	Fezf2-2A-CreER::Ai14	E16.5	100mg/kgbw, og	P7
Ext Data Fig7	Adcyap1-2A-CreER::Ai14	E16.5	100mg/kgbw, og	P7
Ext Data Fig7	Tle4-2A-CreER::Ai14	E16.5	100mg/kgbw, og	P7
Ext Data Fig7	Tcerg1l-2A-CreER::Ai14	E16.5	100mg/kgbw, og	P7
Ext Data Fig7	Fezf2-2A-CreER::Ai14	E16.5	100mg/kgbw, og	P7
Ext Data Fig7	Adcyap1-2A-CreER::Ai14	E16.5	100mg/kgbw, og	P7
Ext Data Fig7	Tle4-2A-CreER::Ai14	E16.5	100mg/kgbw, og	P7
Ext Data Fig7	Cux1-2A-CreER::Ai14	P4	100mg/kgbw, ip	P7
Ext Data Fig7	Tbr1-2A-CreER::Ai14	P4	100mg/kgbw, ip	P7
Ext Data Fig7	PlexinD1-2A-CreER::Ai14	P4	100mg/kgbw, ip	P7
Ext Data Fig7	Lhx2-2A-CreER::Ai14	P3	100mg/kgbw, ip	P7
Fig2	Tbr2-2A-CreER::Ai14	E16.5	25mg/kgbw, og	3 mo
Fig2	Tbr2-2A-CreER::Ai14	E17.5	25mg/kgbw, og	3 mo
Ext Data Fig7	Tbr1-2A-CreER::Ai14	E14.5	100mg/kgbw, og	P30
Ext Data Fig7	Tbr1-2A-CreER::Ai14	E15.5	100mg/kgbw, og	P30
Ext Data Fig7	Tbr1-2A-CreER::Ai14	P4	100mg/kgbw, ip	P30
Fig4	Tbr2-2A-CreER;PlexinD1-2A-FlpO::Ai65	E13.5	25mg/kgbw, og	P30
Fig4	Tbr2-2A-CreER;PlexinD1-2A-FlpO::Ai65	E15.5	25mg/kgbw, og	P30
Fig4	Tbr2-2A-CreER;PlexinD1-2A-FlpO::Ai65	E17.5	25mg/kgbw, og	P30
Ext Data Fig 10	Fezf2-2A-CreER::LSL-H2bGFP	P21, P23	100mg/kgbw, ip	P24
Ext Data Fig 10	Fezf2-2A-CreER::LSL-H2bGFP	P21, P23	100mg/kgbw, ip	P24
Ext Data Fig 10	Tcerg 1l-2A-CreER::LSL-H2bGFP	P21, P23	100mg/kgbw, ip	P24
Ext Data Fig 10	Tcerg 1l-2A-CreER::LSL-H2bGFP	P21, P23	100mg/kgbw, ip	P24
Ext Data Fig 10	PlexinD1-CreER::LSL-H2bGFP	P21, P23	100mg/kgbw, ip	P24
Ext Data Fig 10	PlexinD1-CreER::LSL-H2bGFP	P21, P23	100mg/kgbw, ip	P24
Ext Data Fig12	Fezf2CreER;PlexinD1Flp;IS	P21, P28	100mg/kgbw, ip	3 mo
Ext Data Fig12	Fezf2CreER;PlexinD1Flp;IS	P21, P28	100mg/kgbw, ip	3 mo
