# Supplementary material for: Genetic dissection of the glutamatergic neuron system in cerebral cortex
Source: Nature. 2021 Oct 6;598(7879):182–7. doi: 10.1038/s41586-021-03955-9 (PMC8494647; doi:10.1038/s41586-021-03955-9)
Supplement: Supplementary file 7 — Summary of cell distribution datasets acquired by STPT. [file 41586_2021_3955_MOESM7_ESM.xlsx]

## Sheet: Extended_Data_Table_4
Extended Data Table 4. Summary of cell distribution data acquired by STPT.
Figure	image id	Mouse genotype	Tamoxifen induction timepoint (P=Postnatal day; E=Embryonic day; dpi=day post-viral injection)	Age at fixation	Sex	Web portal
Fig2, Ext Data Fig5	191210	Cux1-CreER::Ai14	P14,P21	P30	M	http://brainarchitecture.org/viewer4/mouse/map/29104F
Fig2, Ext Data Fig5	191213	Cux1-CreER::Ai14	P14,P21	P30	M	http://brainarchitecture.org/viewer4/mouse/map/29105F
Fig4, Ext Data Fig10	170402	PlexinD1-2A-Flp::FSF-tdTomato	n/a	3 mo	F	http://brainarchitecture.org/viewer4/mouse/map/29143F
Fig4, Ext Data Fig10	170428	PlexinD1-2A-Flp::FSF-tdTomato	n/a	3 mo	F	http://brainarchitecture.org/viewer4/mouse/map/29142F
Fig2, Ext Data Fig5	170723	PlexinD1-CreER::Snap25-LSL-EGFP	P21,P28	3 mo	M	http://brainarchitecture.org/viewer4/mouse/map/29078F
Fig2, Ext Data Fig5	170807	PlexinD1-CreER::Snap25-LSL-EGFP	P21,P28	3 mo	M	http://brainarchitecture.org/viewer4/mouse/map/29079F
Fig2, Ext Data Fig5	190612	PlexinD1-CreER::Snap25-LSL-EGFP	P21,P28	3 mo	F	http://brainarchitecture.org/viewer4/mouse/map/29127F
Fig2, Ext Data Fig5	190530	PlexinD1-CreER::Snap25-LSL-EGFP	P21,P28	3 mo	F	http://brainarchitecture.org/viewer4/mouse/map/29128F
Fig2, Ext Data Fig5	170422	Fez2-2A-CreER::Ai14	P21,P28	3 mo	F	http://brainarchitecture.org/viewer4/mouse/map/29145F
Fig2, Ext Data Fig5	170504	Fez2-2A-CreER::Ai14	P21,P28	3 mo	F	http://brainarchitecture.org/viewer4/mouse/map/29080F
Fig2, Ext Data Fig5	170225	Fez2-2A-CreER::Ai14	P21,P28	3 mo	F	http://brainarchitecture.org/viewer4/mouse/map/29081F
Fig2, Ext Data Fig5	170608	Fez2-2A-CreER::Ai14	P21,P28	3 mo	F	http://brainarchitecture.org/viewer4/mouse/map/29082F
Fig2, Ext Data Fig5	170706	Fez2-2A-CreER::Ai14	P21,P28	3 mo	F	http://brainarchitecture.org/viewer4/mouse/map/29083F
Fig2, Ext Data Fig5	170112	Fez2-2A-CreER::LSL-h2b-GFP	P21,P28	1 mo	F	http://brainarchitecture.org/viewer4/mouse/map/29084F
Fig2, Ext Data Fig5	170114	Fez2-2A-CreER::LSL-h2b-GFP	P21,P28	1 mo	M	http://brainarchitecture.org/viewer4/mouse/map/29085F
Fig2, Ext Data Fig5	170622	Fez2-2A-CreER::LSL-h2b-GFP	P21,P28	3 mo	M	http://brainarchitecture.org/viewer4/mouse/map/29086F
Fig2, Ext Data Fig5	160820	Adcyap1-CreER::Ai14	E17.5	3 mo	M	http://brainarchitecture.org/viewer4/mouse/map/29106F
Fig2, Ext Data Fig5	161027	Adcyap1-CreER::Ai14	E17.5	3 mo	M	http://brainarchitecture.org/viewer4/mouse/map/29129F
Fig2, Ext Data Fig5	180715	Adcyap1-CreER::LSL-h2b-GFP	E17.5	3 mo	F	http://brainarchitecture.org/viewer4/mouse/map/29107F
Fig2, Ext Data Fig5	180907	Adcyap1-CreER::h2bGFP	E17.5	23W	F	http://brainarchitecture.org/viewer4/mouse/map/29108F
Fig2, Ext Data Fig5	180520	Adcyap1-CreER::h2bGFP	E17.5	3 mo	M	http://brainarchitecture.org/viewer4/mouse/map/29130F
Fig2, Ext Data Fig5	161104	Adcyap1-CreER::Ai14	E17.5	3 mo	F	http://brainarchitecture.org/viewer4/mouse/map/29131F
Fig2, Ext Data Fig5	161002	Adcyap1-CreER::Ai14	E17.5	3 mo	M	http://brainarchitecture.org/viewer4/mouse/map/29132F
Fig2, Ext Data Fig5	161007	Tcerg1l-CreER::Ai14	P21,P28	3 mo	M	http://brainarchitecture.org/viewer4/mouse/map/29109F
Fig2, Ext Data Fig5	161013	Tcerg1l-CreER::Ai14	P21,P28	3 mo	F	http://brainarchitecture.org/viewer4/mouse/map/29133F
Fig2, Ext Data Fig5	160825	Tcerg1l-CreER::Ai14	P21,P28	3 mo	?	http://brainarchitecture.org/viewer4/mouse/map/29110F
Fig2, Ext Data Fig5	160827	Tcerg1l-CreER::Ai14	P21,P28	3 mo	?	http://brainarchitecture.org/viewer4/mouse/map/29134F
Fig2, Ext Data Fig5	171014	Tcerg1l-CreER::h2bGFP	P21,P28	3 mo	F	http://brainarchitecture.org/viewer4/mouse/map/29087F
Fig2, Ext Data Fig5	171015	Tcerg1l-CreER::h2bGFP	P21,P28	3 mo	F	http://brainarchitecture.org/viewer4/mouse/map/29088F
Fig2, Ext Data Fig5	171017	Tcerg1l-CreER::h2bGFP	P21,P28	3 mo	F	http://brainarchitecture.org/viewer4/mouse/map/29094F
Fig2, Ext Data Fig5	171020	Tcerg1l-CreER::h2bGFP	P21,P28	3 mo	M	http://brainarchitecture.org/viewer4/mouse/map/29093F
Fig2, Ext Data Fig5	171022	Tcerg1l-CreER::h2bGFP	P21,P28	3 mo	F	http://brainarchitecture.org/viewer4/mouse/map/29092F
Fig2, Ext Data Fig5	171024	Tcerg1l-CreER::h2bGFP	P21,P28	3 mo	F	http://brainarchitecture.org/viewer4/mouse/map/29091F
Fig2, Ext Data Fig5	160818	Sema3E-CreER::Ai14	P7	3 mo	?	http://brainarchitecture.org/viewer4/mouse/map/29111F
Fig2, Ext Data Fig5	160813	Sema3E-CreER::Ai14	P21,P28	3 mo	?	http://brainarchitecture.org/viewer4/mouse/map/29112F
Fig2, Ext Data Fig5	190529	Sema3E-CreER::Ai14	P21,P28	3 mo	F	http://brainarchitecture.org/viewer4/mouse/map/29135F
Fig2, Ext Data Fig5	200224	Tbr1-CreER::Ai14	P4	P56	M	http://brainarchitecture.org/viewer4/mouse/map/29146F
Fig2, Ext Data Fig5	171007	Tle4-CreER::Snap25-LSL-EGFP	P21,P28	3 mo	M	http://brainarchitecture.org/viewer4/mouse/map/29090F
Fig2, Ext Data Fig5	170818	Tle4-CreER::Snap25-LSL-EGFP	P21,P28	3 mo	M	http://brainarchitecture.org/viewer4/mouse/map/29137F
Fig2, Ext Data Fig5	170829	Tle4-CreER::Snap25-LSL-EGFP	P21,P28	3 mo	?	http://brainarchitecture.org/viewer4/mouse/map/29089F
Fig2, Ext Data Fig5	170216	Tle4-CreER::Ai14	P21,P28	3 mo	F	http://brainarchitecture.org/viewer4/mouse/map/2914\4F
Fig2, Ext Data Fig5	160911	Tle4-CreER::Ai14	P21,P28	3 mo	F	http://brainarchitecture.org/viewer4/mouse/map/29113F
Fig2, Ext Data Fig5	160908	Tle4-CreER::Ai14	P21,P28	3 mo	M	http://brainarchitecture.org/viewer4/mouse/map/29114F
Fig2, Ext Data Fig5	160909	Tle4-CreER::Ai14	P21,P28	3 mo	M	http://brainarchitecture.org/viewer4/mouse/map/29136F
Fig2, Ext Data Fig5	191004	Foxp2-IRES-Cre Tail Vein Injections	AAV9-CAG-Flex-EGFP at 1mo	P56	M	http://brainarchitecture.org/viewer4/mouse/map/29139F
Fig2, Ext Data Fig5	191003	Foxp2-IRES-Cre Tail Vein Injections	AAV9-CAG-Flex-EGFP at 1mo	P56	M	http://brainarchitecture.org/viewer4/mouse/map/29138F
Fig2, Ext Data Fig5	190930	Foxp2-IRES-Cre Tail Vein Injections	AAV9-CAG-Flex-EGFP	P56	?	http://brainarchitecture.org/viewer4/mouse/map/29140F
