# Supplementary material for: Genetic dissection of the glutamatergic neuron system in cerebral cortex
Source: Nature. 2021 Oct 6;598(7879):182–7. doi: 10.1038/s41586-021-03955-9 (PMC8494647; doi:10.1038/s41586-021-03955-9)
Supplement: Supplementary file 8 — Summary of projection datasets acquired by STPT. [file 41586_2021_3955_MOESM8_ESM.xlsx]

## Sheet: Extended_Data_Table_5
Figure	image id	Web portal	Mouse genotype	Tamoxifen induction timepoint (P=Postnatal day; E=Embryonic day; dpi=day post-viral injection)	Age at fixation	sex	primary-inj.-struct.	ML	AP	DV	x (centroid)	y (centroid)	z (centroid)	Hemisphere	Tracer	Conc. (vg/ml)	Vector Core
Fig3, Ext8	180406	http://brainarchitecture.org/viewer4/mouse/map/28810F	PlexinD1-CreER::LSL-Flp	P21,P28	3-4 mo	F	SSp-bfd	3.75	-1.7	-0.5				right	AAV2/8-Cag-fDIO TVAeGFP	5800000000000	UNC
Fig3, Ext8	180807	http://brainarchitecture.org/viewer4/mouse/map/28822F	PlexinD1-CreER::LSL-Flp	P21,P28	3-4 mo	M	SSp-bfd	3.75	-1.7	-0.5	9540	2000	6700	right	AAV2/8-Cag-fDIO TVAeGFP	5800000000000	UNC
Fig3, Ext8	170506	http://brainarchitecture.org/viewer4/mouse/map/13657F	PlexinD1-CreER::LSL-Flp	P21,P28	3-4 mo	F	SSp-bfd	3.75	-1.7	-0.5	9275	2000	6700	right	AAV2/8-Cag-fDIO TVAeGFP	5800000000000	UNC
Fig3, Ext8	170519	http://brainarchitecture.org/viewer4/mouse/map/5579F	PlexinD1-CreER::LSL-Flp	P21, P28	3-4 mo	M	SSp-bfd	3.75	-1.7	-0.5				right	AAV2/8-Cag-fDIO TVAeGFP	5800000000000	UNC
Fig3, Ext8	180810	http://brainarchitecture.org/viewer4/mouse/map/29103F	PlexinD1-CreER::LSL-Flp	P21, P28	3-4 mo	M	SSp-bfd	3.75	-1.7	-0.5				right	AAV2/8-Cag-fDIO TVAeGFP	5800000000000	UNC
Fig3, Ext8	200302	http://brainarchitecture.org/viewer4/mouse/map/29102F	PlexinD1-CreER::LSL-Flp	P21, P28	3-4 mo	F	SSp-bfd	3.75	-1.7	-0.5				right	AAV2/8-Cag-fDIO TVAeGFP	5800000000000	UNC
Fig3, Ext8	180806	http://brainarchitecture.org/viewer4/mouse/map/8415F	Fezf2-CreER::LSL-Flp	P21,P28	3-4 mo	M	SSp-bfd	3.75	-1.7	-0.7	9175	1775	7100	right	AAV2/8-Cag-fDIO TVAeGFP	5800000000000	UNC
Fig3, Ext8	170505	http://brainarchitecture.org/viewer4/mouse/map/29077F	Fezf2-CreER::LSL-Flp	P21,P28	3-4 mo	F	SSp-bfd	3.75	-1.7	-0.7	9500	2400	6650	right	AAV2/8-Cag-fDIO TVAeGFP	5800000000000	UNC
Fig3, Ext8	180809	http://brainarchitecture.org/viewer4/mouse/map/8412F	Fezf2-CreER::LSL-Flp	P21,P28	3-4 mo	M	SSp-bfd	3.75	-1.7	-0.7				right	AAV2/8-Cag-fDIO TVAeGFP	5800000000000	UNC
Fig3, Ext8	170702	http://brainarchitecture.org/viewer4/mouse/map/28855F	Fezf2-CreER::LSL-Flp	P21,P28	3-4 mo	F	SsP bfd	3.75	-1.7	-0.7				right	AAV2/8-Cag-fDIO TVAeGFP	5800000000000	UNC
Fig3, Ext8	180522	http://brainarchitecture.org/viewer4/mouse/map/29115F	Fezf2-CreER::LSL-Flp	P21,P28	3-4 mo	F	Ssp Bfd	3.75	-1.7	-0.7				right	AAV2/8-Cag-fDIO TVAeGFP	5800000000000	UNC
Fig3, Ext8	200114	http://brainarchitecture.org/viewer4/mouse/map/29101F	Fezf2-CreER::LSL-Flp	P21,P28	3-4 mo	F	Ssp Bfd	3.75	-1.7	-0.7				right	AAV2/8-Cag-fDIO TVAeGFP	5800000000000	UNC
Fig3, Ext8	180802	http://brainarchitecture.org/viewer4/mouse/map/28820F	Adcyap1-CreER::LSL-Flp	E17.5	3-4 mo	M	SSp-bfd	3.75	-1.7	-0.7	9175	2075	6600	right	AAV2/8-Cag-fDIO TVAeGFP	5800000000000	UNC
Fig3, Ext8	180804	http://brainarchitecture.org/viewer4/mouse/map/28821F	Adcyap1-CreER::LSL-Flp	E17.5	3-4 mo	M	SSp-bfd	3.75	-1.7	-0.7				right	AAV2/8-Cag-fDIO TVAeGFP	5800000000000	UNC
Fig3, Ext8	180820	http://brainarchitecture.org/viewer4/mouse/map/28823F	Adcyap1-CreER::LSL-Flp	E17.5	3-4 mo	M	SSp-bfd	3.75	-1.7	-0.7	9250	1900	7250	right	AAV2/8-Cag-fDIO TVAeGFP	5800000000000	UNC
Fig3, Ext8	191031	http://brainarchitecture.org/viewer4/mouse/map/29100F	Tcerg1l-CreER	2dpi	4mo	M	SSp-bfd	3.75	-1.7	-0.7				right	AAV2/8.CAG.FLEX.EGFP		UNC
Fig3, Ext8	200709	http://brainarchitecture.org/viewer4/mouse/map/29116F	Tcerg1l-CreER	2dpi	4mo	M	SSp-bfd	3.75	-1.7	-0.7				right	AAV2/8.CAG.FLEX.EGFP		UNC
Fig3, Ext8	171108	http://brainarchitecture.org/viewer4/mouse/map/28859F	Tle4-CreER::LSL-Flp	P21,P28	7W	M	SSp-bfd	3.75	-1.7	-1	9425	2225	7000	right	AAV2/8-Cag-fDIO-TVAeGFP	5800000000000	UNC
Fig3, Ext8	171107	http://brainarchitecture.org/viewer4/mouse/map/28858F	Tle4-CreER::LSL-Flp	P21,P28	7W	M	SSp-bfd	3.75	-1.7	-1				right	AAV2/8-Cag-fDIO-TVAeGFP	5800000000000	UNC
Fig3, Ext8	171106	http://brainarchitecture.org/viewer4/mouse/map/28857F	Tle4-CreER::LSL-Flp	P21,P28	7W	F	SSp-bfd	3.75	-1.7	-1				right	AAV2/8-Cag-fDIO-TVAeGFP	5800000000000	UNC
Fig3, Ext8	171109	http://brainarchitecture.org/viewer4/mouse/map/29099F	Tle4-CreER::LSL-Flp	P21,P28	7W	F	SSp-bfd	3.75	-1.7	-1				right	AAV2/8-Cag-fDIO-TVAeGFP	5800000000000	UNC
Fig3, Ext8	180906	http://brainarchitecture.org/viewer4/mouse/map/29098F	Tle4-CreER::LSL-Flp	P21,P28	7W	M	SSp-bfd	3.75	-1.7	-1				right	AAV2/8-Cag-fDIO-TVAeGFP	5800000000000	UNC
Fig3, Ext8	180911	http://brainarchitecture.org/viewer4/mouse/map/28830F	Tle4-CreER::LSL-Flp	P21,P28	7W	M	SSp-bfd	3.75	-1.7	-1				right	AAV2/8-Cag-fDIO-TVAeGFP	5800000000000	UNC
Fig3, Ext8	170928	http://brainarchitecture.org/viewer4/mouse/map/5585F	Foxp2-IRES-Cre	N/A	3-4 mo	F	SSp-bfd	3.75	-1.7	-1	9150	2325	6600	right	AAV2/8.CAG.FLEX.EGFP		UNC
Fig3, Ext8	191010	http://brainarchitecture.org/viewer4/mouse/map/29095F	Foxp2-IRES-Cre	N/A	3-4 mo	M	SSp-bfd	3.75	-1.7	-1				right	AAV2/8.CAG.FLEX.EGFP		UNC
Fig3, Ext8	191025	http://brainarchitecture.org/viewer4/mouse/map/29096F	Foxp2-IRES-Cre	N/A	3-4 mo	M	SSp-bfd	3.75	-1.7	-1				right	AAV2/8.CAG.FLEX.EGFP		UNC
Fig3, Ext8	191106	http://brainarchitecture.org/viewer4/mouse/map/29097F	Foxp2-IRES-Cre	N/A	3-4 mo	M	SSp-bfd	3.75	-1.7	-1				right	AAV2/8.CAG.FLEX.EGFP		UNC
Fig3, Ext8	171003	http://brainarchitecture.org/viewer4/mouse/map/28856F	Foxp2-IRES-Cre	N/A	3-4 mo	M	SsP bfd	3.75	-1.7	-1				right	AAV2/8.CAG.FLEX.EGFP		UNC
Fig3, Ext8	171005	http://brainarchitecture.org/viewer4/mouse/map/5583F	Foxp2-IRES-Cre	N/A	3-4 mo	M	SsP bfd	3.75	-1.7	-1				right	AAV2/8.CAG.FLEX.EGFP		UNC
Fig3, Ext8	201026	http://brainarchitecture.org/viewer4/mouse/map/29117F	Cux1-CreER::LSL-Flp	P14,P21	3-4 mo	F	SSp-bfd	3.75	-1.7	-0.3				right	AAV2/8-Cag-fDIO-TVAeGFP	5800000000000	UNC
Fig3, Ext8	201027	http://brainarchitecture.org/viewer4/mouse/map/29118F	Cux1-CreER::LSL-Flp	P14,P21	3-4 mo	F	SsP bfd	3.75	-1.7	-0.3				right	AAV2/8-Cag-fDIO-TVAeGFP	5800000000000	UNC
Fig3, Ext8	201023	http://brainarchitecture.org/viewer4/mouse/map/29119F	Cux1-CreER::LSL-Flp	P14,P21	3-4 mo	M	SsP bfd	3.75	-1.7	-0.3				right	AAV2/8-Cag-fDIO-TVAeGFP	5800000000000	UNC
Fig3, Ext8	201020	http://brainarchitecture.org/viewer4/mouse/map/29120F	Cux1-CreER::LSL-Flp	P14,P21	3-4 mo	M	SSp-bfd	3.75	-1.7	-0.3				right	AAV2/8-Cag-fDIO-TVAeGFP	5800000000000	UNC
Fig3, Ext8	200706	http://brainarchitecture.org/viewer4/mouse/map/29121F	Tbr1-CreER::LSL-Flp	P4	3-4 mo	F	SsP bfd	3.75	-1.7	-1				right	AAV2/8-Cag-fDIO-TVAeGFP	5800000000000	UNC
Fig3, Ext8	201110	http://brainarchitecture.org/viewer4/mouse/map/29124F	Tbr1-CreER::LSL-Flp	P7	3-4 mo	F	SsP bfd	3.75	-1.7	-1				right	AAV2/8-Cag-fDIO-TVAeGFP	5800000000000	UNC
Fig3, Ext8	201112	http://brainarchitecture.org/viewer4/mouse/map/29122F	Tbr1-CreER::LSL-Flp	P7	3-4 mo	F	SSp-bfd	3.75	-1.7	-1				right	AAV2/8-Cag-fDIO-TVAeGFP	5800000000000	UNC
Fig3, Ext8	210119	http://brainarchitecture.org/viewer4/mouse/map/29123F	Tbr1-CreER::LSL-Flp	P7	3-4 mo	M	SsP bfd	3.75	-1.7	-1				right	AAV2/8-Cag-fDIO-TVAeGFP	5800000000000	UNC
Ext8	180405	http://brainarchitecture.org/viewer4/mouse/map/13650F	Sema3eAi14	2dpi	4 mo	M	SSp-bfd	3.75	-1.7	-1	9375	2100	6700	right	AAV9.Ef1a.ChR2.EYFP	57000000000000	Addgene / U Penn
