# Supplementary material for: Genetic dissection of the glutamatergic neuron system in cerebral cortex
Source: Nature. 2021 Oct 6;598(7879):182–7. doi: 10.1038/s41586-021-03955-9 (PMC8494647; doi:10.1038/s41586-021-03955-9)
Supplement: Supplementary file 11 — List of videos acquired by STPT. [file 41586_2021_3955_MOESM11_ESM.xlsx]

## Sheet: Extended_Data_Table_8
Supplementary Video Title	High resolution Dataset Link
Supplementary Video 1. A whole-brain STP image stack from Cux1-2A-CreER::Ai14 mouse.	http://brainarchitecture.org/viewer4/mouse/map/29104F
Supplementary Video 2. A whole-brain STP image stack of anterograde axon projection from right somatosensory cortex from Cux1-2A-CreER::LSL-Flp mouse.	http://brainarchitecture.org/viewer4/mouse/map/29120F
Supplementary Video 3. A whole-brain STP image stack from PlxnD1-2A-CreER::Snap25-LSL-EGFP mouse.	http://brainarchitecture.org/viewer4/mouse/map/29127F
Supplementary Video 4. An whole-brain STP image stack from PlxnD1-2A-Flp::FSF-tdTomato mouse.	http://brainarchitecture.org/viewer4/mouse/map/29143F
Supplementary Video 5. A whole-brain STP image stack of anterograde axon projection from right somatosensory cortex from PlxnD1-2A-CreER::LSL-Flp mouse.	http://brainarchitecture.org/viewer4/mouse/map/13657F
Supplementary Video 6. A whole-brain STP image stack from Fezf2-2A-CreER::Ai14 mouse.	http://brainarchitecture.org/viewer4/mouse/map/29080F
Supplementary Video 7. A whole-brain STP image stack of anterograde axon projection from right somatosensory cortex from Fezf2-2A-CreER::LSL-Flp mouse.	http://brainarchitecture.org/viewer4/mouse/map/8415F
Supplementary Video 8. A whole-brain STP image stack from Adcyap1-2A-CreER::LSL-h2b-GFP mouse.	http://brainarchitecture.org/viewer4/mouse/map/29108F
Supplementary Video 9. A whole-brain STP image stack of anterograde axon projection from right somatosensory cortex from Adcyap1-2A-CreER::LSL-Flp mouse.	http://brainarchitecture.org/viewer4/mouse/map/28820F
Supplementary Video 10. A whole-brain STP image stack from Tcerg1l-2A-CreER::LSL-h2b-GFP mouse.	http://brainarchitecture.org/viewer4/mouse/map/29087F
Supplementary Video 11. A whole-brain STP image stack of anterograde axon projection from right somatosensory cortex from Tcerg1l-2A-CreER mouse.	http://brainarchitecture.org/viewer4/mouse/map/29100F
Supplementary Video 12. A whole-brain STP image stack from Sema3E-CreER::Ai14 mouse.	http://brainarchitecture.org/viewer4/mouse/map/29111F
Supplementary Video 13. A whole-brain STP image stack from Tbr1-2A-CreER::Ai14 mouse.	http://brainarchitecture.org/viewer4/mouse/map/29146F
Supplementary Video 14. A whole-brain STP image stack of anterograde axon projection from right somatosensory cortex from Tbr1-2A-CreER::LSL-Flp mouse.	http://brainarchitecture.org/viewer4/mouse/map/29121F
Supplementary Video 15. A whole-brain STP image stack from Tle4-2A-CreER::Snap25-LSL-EGFP mouse.	http://brainarchitecture.org/viewer4/mouse/map/29090F
Supplementary Video 16. A whole-brain STP image stack of anterograde axon projection from right somatosensory cortex from Tle4-2A-CreER::LSL-Flp mouse.	http://brainarchitecture.org/viewer4/mouse/map/28859F
Supplementary Video 17. A whole-brain STP image stack from Foxp2-IRES-Cre expressing AAV-CAG-DIO-EGFP by systemic injection.	http://brainarchitecture.org/viewer4/mouse/map/29141F
Supplementary Video 18. A whole-brain STP image stack of anterograde axon projection from right somatosensory cortex from Foxp2-Cre mouse.	http://brainarchitecture.org/viewer4/mouse/map/5585F
